# Supplementary material for: Ferrocene-Labelled Electroactive Aptamer-Based Sensors (Aptasensors) for Glycated Haemoglobin
Source: Molecules. 2021 Nov 23;26(23):7077. doi: 10.3390/molecules26237077 (PMC8659020; doi:10.3390/molecules26237077)
Supplement: Supplementary file 1 [file molecules-26-07077-s001.zip]

Archive with 1 entries (1 files):
- molecules-1444997-supplementary.pdf
